# Supplementary material for: Cultural validation and language translation of the scientific SCI exercise guidelines for use in Indonesia, Japan, Korea, and Thailand
Source: J Spinal Cord Med. 2021 Jul 6;45(6):821–32. doi: 10.1080/10790268.2021.1945857 (PMC9661985; doi:10.1080/10790268.2021.1945857)
Supplement: Supplemental Material [file YSCM_A_1945857_SM8537.zip]

Archive with 4 entries (4 files):
- Supplementary File 1 Databases and Search Strategies.pdf
- Supplementary File 2R Studies included in the review .docx
- Supplementary File 3 PRISMA Flow Diagrams.pdf
- Supplementary File 4 Comments on Back Translations.pdf
